# Supplementary material for: Blood vessel occlusion by Cryptococcus neoformans is a mechanism for haemorrhagic dissemination of infection
Source: PLoS Pathog. 2022 Apr 21;18(4):e1010389. doi: 10.1371/journal.ppat.1010389 (PMC9022829; doi:10.1371/journal.ppat.1010389)
Supplement: S1 Data — (XLSX) [file ppat.1010389.s007.xlsx]

## Sheet: Fig 1
	Panel B
		Number of clonal expansion events observed
	Narrow blood vessels	38
	Narrow brain blood vessels	7
	Large blood vessels	9
	Other	2

## Sheet: Fig 2
	Panel C		Mixed GFP and mCherry	GFP	mCherry
			6	9	1
	Panel D		Injected ratio at D0
			2.11111
			2.5
			3
			3.3333
			0.9375
			0.655172
			1.6
			3.16667
			1.46667
			0.833333
			2.42857
			2.25
			1.47368
			0.833333
			2.9375
			0.928571
	Panel E			Overwhelming outcome
			GFP	mCherry	mixed
		Inoculum	2.5	2.11111	2.42857
		GFP:mCherry	3		2.25
			3.3333		1.47368
			0.9375		0.833333
			0.655172		2.9375
			1.6		0.928571
			3.16667
			1.46667
			0.833333
	Panel F			Ratio at final endpoint (by predominant strain colour)
			Ratio at D0	GFP	mCherry	Mixed
			2.5	2.95833
			3.33333	3.8
			2.42857			0.651079
			0.9375	2.39474
			2.25			1.6
			0.655172	2.69231
			2.11111		0.295082
			1.6	3.625
			3.16667	2.46154
			1.47368			0.625
			0.833333			0.310345
			2.9375			0.458333
			1.46667	4.31372
			0.833333	1.42424
			0.928571			0.4375

## Sheet: Fig 3
	Panel A		Cryptococcal mass	Final outcome
			1	3
			2	4
			3	5
			3	5
			1	2
			2	4
			2	3
			2	4
			3	4
			1	2
			1	3
			3	4
			3	6
			3	5
			4	6
	Panel B		Days to final outcome	Number of masses
			1	8
			2	10
			2	7
			2	26
			1	14
			1	10
			2	4
			1	23
			1	6
			3	2
			2	2
			3	4
			2	4
			5	1
			2	4
	Panel C		Large (wide) blood vessel	Narrow intersegmental vessel
			91.6667	100
			80
			65.2174	100
			86.1111
			60	50
			62.5
			66.6667	100
			76
			58.7302	100
			65.625	66.6667
			57.1429
			69.1057	83.3333
			100
			93.3333	100
	Panel D			Single colour	Mixed colour
			Large (wide) blood vessel	7	92
			Narrow intersegmental vessel	62	37
	Panel E				Overwhelming outcome
				GFP	mCherry	mixed
		Colour of observed intial mass	GFP	7		1
			mCherry		1
			mixed	1	1	4
	Panel F			Single colour ouctome	Mixed colour outcome
			Single colour mass	81	19
			Mixed colour mass	25	75

## Sheet: Fig 4
	Panel A			Panel B			Panel C			Panel D			Panel E			Panel F			Panel G
	No C. neoformans masses	With C. neoformans masses		No C. neoformans masses	With C. neoformans masses		Time (seconds)	Blood vessel width		C. neoformans mass width	Blood vessel width		C. neoformans mass width	Blood vessel width		No Beads	With Beads		Non-infected	Infected
	10.52	13.14		9.2	14.01		242	9.3		5.49	13.14		8.89	14.01		8.58			4	14
	10.87	15.42		15.76	8.32		272	9.3		8.32	15.42		8.32	8.32		6.88			5.11	10.55
	9.42	9.42		10.56	16.37		302	9		5.71	9.42		11.73	16.37		11.09			3.88	13.73
	17.24	18.84			14.58		332	8.6		13.41	18.84		11.73	14.58		7.03			3.32	14.99
	11.73	14.12			13.74		362	9.7		9.42	14.12		8.56	13.74		13.83			4.18	10.46
	7.28	14.1			26.04		392	9.7		6.38	14.1		22.56	26.04		6.33			4.68	11.71
	12.92				11.87		422	11.3					6.38	11.87		13.83
	14.58				19.87		452	11.8		6.75	9.73		12.76	19.87		6.33			6.39	11.81
	10.09				20.58		482	11.8		4.71	8.36		13.8	20.58		9.31			5.77	8.23
	14.88				17.73		512	11.5		5.09	11.71		14.69	17.73		13.66			5.83	5.6
	9.42				29.06		542	11.5		2.92	6.62		19.79	29.06		7.24			4.72	8.34
	12.63				13.54		572	11.3		4.73	10.86		12.54	13.54		6.53			3.35	5.41
	5.78				18.6		602	14.3		9.05	13.28		15.13	18.6		6.53			5.29	11.21
	13.74				28.34		632	14.7					24.55	28.34		9.18
					25.52		662	11.3		12.98	13.96		19.12	25.52		5.92				11.83
	8.24	9.73					692	11.2		4.44	9.57					10.12				10.83
	15.78	8.36		15.99	27.31		722	11.3		6.63	12.65		9.2	27.31		7.08				12.82
	9.6	11.71		13.57	27.07					8.28	11.88		20.75	27.07		8.36				13.48
	9.24	6.62			11.16					4.81	11.31		5.49	11.16		9.73				10.66
	8.35	10.86			14.01					5.72	14.09		10.29	14.01						16.88
	10.31	13.28			18.84					11.54	16.74		18.16	18.84		10.75	8.17
	9.8				11.73					8.02	9.73		7.28	11.73		11.27	8.98
	12.05				24.65					3.59	6.96		20.62	24.65		14.18
	11.69				13.41					5.85	6.77		12.27	13.41		10.29
	11.84				17.17					9.5	12.56		14.47	17.17		7.01
	10.54				22.85					3.89	6.58		17.12	22.85		8.44
					30.89					8.25	15		29.23	30.89		6.69
	7.41	13.96			21.45					4.96	9.18		16.57	21.45		12.02
	13.65	9.57			31.63								26.23	31.63		7.34
	16.75	12.65			24.21					8.38	8.44		20.77	24.21		10.86
	9.37	11.88			28.54					3.75	7.72		18.84	28.54		11.33
	14.09	11.31			20.58					3.86	7.04		14.55	20.58		9.49
	16.24	14.09			30.53					10.14	10.91		27.68	30.53		6.41
	10.46	16.74								3.76	6.75					12.66
	11.88	9.73		5.41	14.58					12.41	12.41		9.29	14.58		7.78
		6.96			12.27					15.04	17.32		9.93	12.27
		6.77			15.99					4.8	7.32		11.77	15.99		13.22	11.28
		12.56			19.85								11.16	19.85		5.17
		6.58			12.75					12.57	13.93		10.9	12.75		11.35
		15			21.73					3.8	12.55		15.45	21.73		7.85
		9.18			23.62					5.25	10.46		17.15	23.62		11.55
					23.62					8.26	12.32		16.34	23.62		9.48
	6.47	8.44			15.99								12.92	15.99		10.67
	5.97	7.72			18.95								14.69	18.95		9.42
	5.86	7.04			14.47					8.15	12.49		8.12	14.47		10.88
	9.71	10.91			18.05					10.37	14.29		13.8	18.05		6.81
	12.2	6.75			20.62					10.33	15.67		17.98	20.62		9.84
	8.29	12.41			12.76					7.98	13.87		7.4	12.76		8.61
	15.1	17.32			14.62					12.55	15.5		12.27	14.62		9.34
	8.09	7.32			10.9					10.94	12.04		8.51	10.9		11.29
	12.27				21.53					7.75	12.67		11.02	21.53		7.24
	8.04				23.46					7.01	13.28		13.74	23.46
	12.47									7.85	11.82					9.93	9.75
	7.49				22.63					8.17	10.65		14.58	22.63		15.88	12.75
	11.06				15.42					15.48	18.5		6.32	15.42		9.41	12.62
					19.44					8.17	10.65		11.42	19.44		8.38
	8.5	13.93			20.04								18.25	20.04		9.33
	8.44	12.55			20.83					3.78	10.43		9.97	20.83		9.09
	8.61	10.46			25.28					4.4	13.32		20.75	25.28		5.96
	14.11	12.32			23.01					5.03	10.08		20.36	23.01		4.72
	14.41				27.21					4.4	11.96		19.93	27.21		7.7
	10.41				22.63								14.44	22.63		8.78
	16.72				30					3.8	10.25		20.75	30		5.77
	11.92				17.98					3.46	14.46		15.76	17.98		6.41
	16.74				25.67					3.45	15.14		12.92	25.67
	18.83				14.14					4.8	10.87		13.74	14.14		7.71	8.81
	11.84				26.17					3.57	9.48		20.93	26.17		5.51
	12.58				22.03					4.6	13.41		15.02	22.03		6.58
	11.27				21.96								20.58	21.96		13.51
	10.71				19.87								16.64	19.87		5.71
	11.21									4.34	9.32					9.82
	14.11			11.73	20.28					6.18	12.52		11.31	20.28		14.46
	9.85			15.76	16.47								7.28	16.47		8.22
	12.29			12.11	17.73					4.17	10.05		14.27	17.73		8.22
				8.07	18.6					4.4	9.96		6.87	18.6		7.05
	9.42	12.49			18.41					7.9	3.8		12.57	18.41		9.97
	7.55	14.29			18.95					5.07	11.1		5.49	18.95		7.84
	13.8	15.67			27.04					4.03	9.87		19.79	27.04		6.63
	16.45	13.87			25.52					3.22	10.85		25.52	25.52		11.14
	10.5	15.5			22.58					4.06	10.48		19.98	22.58		8.36
	13.8	12.04			19.04								15.13	19.04		9.01
	13.8	12.67			15.34					5.85	11.61		10.9	15.34
	13.45	13.28			29.06								23.01	29.06		11.6	8.52
	12.92	11.82			19.85					4.37	12.66		16.34	19.85		13.1	10.91
		10.65			24.78					3.57	14.25		16.34	24.78		13.05	11.35
		18.5								4.03	6.57					8.72	9.13
		10.65								3.87	10.36					10.44	10.76
				12.57	25.92					3.42	12.08		17.84	25.92		13.78	8.11
	7.57	10.43		10.04	24.99					4.14	13.83		20.66	24.99		11.33	15.33
	12.39	13.32		11.5	27.26					9.37	13.75		22.67	27.26		13.41	9.24
	7.92	10.08		16.91	21.42					5.46	12.76		16.34	21.42		10.71
	9.67	11.96		1.93	22.35					4.91	13.21		22.35	22.35		11.89
	10.32			9.13												9.86
	17.66			9.63									18.34	25.69		9.57
	9.59			16.72									44.63	46.64		11.38
	8.87			14.05									19.68	21.41		10.56
	9.19
	8.26			13.22	25.69					4.97	6.51		17.84	24.47		13.66	11.45
	14.49			11.97	46.64					4.87	10.23		32.54	32.54		5.95
	12.83			14.75	21.41					4.04	11.08					9.4
	9.12			14.89						9.5	13.45					8.88
	11.6			12.69						5.35	13.77					10.03
	12.36			11.92						5.54	9.25					9.24
	9.37			10.65						5.18	13.6					10.04
	9.64			12.05												6.81
				10.94						10.93	15.57					8.88
	10.45	10.25		15.26						2.92	18.32					10.14
	8.06	14.46		11.5						4.15	9.29					8.69
	11.43	15.14		18.43						4.73	6.79					11.5
	10.33	10.87		10.43						7.17	14.66					15.94
	9.03	9.48		15.78						3.67	10.51					12.14
	9.74	13.41		13.84						6.31	15.26					10.54
	10.73			15.66						4.05	12.08
	9.99									3.98	11.76					5.13	9.71
	10.8			10.67	24.47					4.49	12.69					6.84	6.6
	10.25			7.14	32.54					3.42	13.53					9.24	10.16
	9.63			7.26						2.94	7.56					8.27	10.57
	10.41			9.73												7.44
	9.82			8.91						6.04	9.14					8.35
	8.85			14.29						6.31	8.22					9.26
				11.97						5.45	11.66					7.96
	6.4	9.32		10.2						8.3	16.33					13.1
	9.67	12.52		7.65						3.87	9.63					8.77
	9.4			8.17						4.3	10.06					5.66
	10.36			14.32						4.29	10.43					8.95
	7.4			11.55						10.73	12.39
	10.46			9.79						9.37	13.92					6.27	10.01
	8.27			9.4						4.2	12.84					5.66
	11.25			12.69						8.97	16.62					6.63
	8.87									5.57	13.42					7.24
	10.6			11.87												5.31
	10.21			12.04						11.28	11.28					11.35
	11.72			25.33						8.7	8.7					10.88
	9.96			19.71						10.32	10.32					9.18
	8.41			14.55						4.62	13.92					8.74
	11.1			11.87												6.06
	10.51			14.47						6.45	9.76					8.45
	8.2			14.55						5.08	9.17					10.18
	10.32			15.42						5.16	9.57					8.67
	13.73			14.94						4.33	10.99					6.67
	8.18			14.69												10.45
				11.16												7.18
	9.94	10.05		15.42
	11.8	9.96		15.37												10.28	16.86
	12.29	3.8		18.6												8.97
	8.44	11.1		12.04												8.41
	12.84	9.87		12.67												10.41
	8.25	10.85														8.73
	15.22	10.48		15.76	26.28											11.55
	16.74			7.44	30.69											8.86
	7.25			11.16	35.24											10.67
	12.11			13.74												7.65
	9.64			12.63												9.75
	7.32			12.57												9.25
	11.62			21.73												8.17
	9.08			20.58												8.02
	9.83			18.14												8.41
				10.29												9.41
	6.97	11.61		15.42												10.12
	5.49			14.44
	9.24			14.55												12.92
	9.43			19.97												8.73
	9.17			17.52												8.52
	7.57			17.17												6.2
	6.12															7.55
	11.26			30.89	18.95											8.86
	8.11			14.88	20.83											8.91
	8.43			23.89	17.52											11.5
	7.46			19.48	32.5											6.75
	7.78			19.48	39.4											8.17
	9.97			19.48	35.7											7.85
	5.9			17.73	21.07											8.41
	7.2			19.14	14.69											8.43
	11.19			24.55												7.75
	8.27			22.32												8.17
	8.76															12.55
	6.34				14.94											6.45
	5.67				25.67
	7.95				17.17											5.84	10.04
					19.85											7.76	9.41
	9.44	12.66			23.62											7.71
	8.85	14.25			25.41											7.42
	7.83	6.57			22.85											7.27
	16.06	10.36			23.53											8.89
	9.97	12.08			19.29											7.83
	10.15	13.83			24.43											12.02
	9.92	13.75			11.73											6.81
	9.5	12.76			18.58											7.71
	6.52	13.21			16.24											9.63
	9.95				17.17											10.34
	7.92				23.53											7.83
	9.03				15.13											11.1
	10.99				22.32											8.86
					21.45
	9.27	6.51			26.83											8.42	10.29
	7.61	10.23			21.45											7.1	7.33
	6.31	11.08														15.21
	7.86	13.45		14.69	29.56											7.01
	8.56	13.77		13.54	21.66											8.16
	9.57	9.25		11.73	24.38											9.53
	10.15	13.6		12.14	17.24											9.6
	11.13			8.56	14.01											10.14
	10.52			15.42	23.4											11.82
	10.01			11.14	23.69											11.08
	11.06			8.32												8.56
	8.39			12.11												11.06
	8.96			13.66
	6.85			9.2												7.76	9.93
	8.96			11.77												6.09	7.33
																11.08	9.25
	8.97	15.57		10.9	15.34											6.09
	11.96	18.32		13.74	17.43											8.56
	11.45	9.29		15.76	19.44											8.17
	11.8	6.79			26.83											10.49
	11.97	14.66			21.39											8.44
	9.61	10.51			31.73											6.09
	12.46	15.26			18.11											9.81
	8.38	12.08			20.58											6.69
	9.06	11.76			23.48											9.34
		12.69			36.38											7.03
		13.53			19.31											11.51
		7.56			29.46											7.71
					18.05
	5.38	9.14			36.12											13.21
	10.57	8.22			20.36											5.65
	11.52	11.66			20.58											12.22
	10.49	16.33														8.75
	10.4	9.63		16.88	26.56											5.74
	7.93	10.06		14.69												9.13
	7.91	10.43		19.93												6.11
	7.74	12.39		13.66												10.3
		13.92		15.34												7.42
		12.84		9.72												11.1
		16.62		16.95												9.59
		13.42		15.76												9.85
				16.14												10.26
	6.33	11.28		17.12												11.17
	8.37	8.7		15.42												9.81
	10.09	10.32		16.59												6.29
	11.75	13.92		12.92
	6.47			19.81
	9.37			12.57
	9.73			14.94
	10.12
	8.3			7.22	20.75
	10.04			15.99	15.37
	9.86			18.25	23.69
	8.78				23.13
	10.51				14.01
	12.69				25.28
	10.51				19.31
	6.4				20.36
					18.07
	6.19	9.76			34.55
	7.61	9.17			20.18
	7.57	9.57			21.53
	8.62	10.99			21.98
	8.89				16.57
	8.27				25.54
	10.39
	8.65			18.16	16.27
	10.38			12.76	26.23
	13.72			17.12	27.13
	9.37			23.41	22.29
	13.14			15.37	17.8
	11.38			15.42	26.18
	11.88			19.71	29.87
	7.81			10.98
	7.92			15.53
	9.31			14.47
				10.9	11.77
				8.07	18.05
				16.34	19.87
				12.63	29.9
				7.22	23.53
				14.27	27.61
				10.29	24.21
				11.41	16.79
				18.41
				5.26
				8.56
				12.63	15.76
				10.98	28.03
				14.58
				10.98
				10.83
				9.25
				18.05
				19.87
				16.57
				11.41
				10.21
				15.53
				10.29
				12.27
				14.94
				12.76
				22.63	26.28
				18.25	30.69
				32.93	35.24
				11.16	18.95
				20.1	20.83
				15.37	17.52
				16.24	32.5
				32.87	39.4
				27.4	35.7
				18.27	21.07
				10.09	14.69
				13.32	14.94
				23.74	25.67
				14.44	17.17
				13.57	19.85
				18.97	23.62
				18.41	25.41
				14.55	22.85
				23.29	23.53
				17.52	19.29
				16.27	24.43
				7.44	11.73
				7.05	18.58
				6.32	16.24
				10.83	17.17
				14.55	23.53
				5.71	15.13
				13.8	22.32
				10.56	21.45
				14.12	26.83
				16.47	21.45
				21.69	29.56
				16.24	21.66
				18.05	24.38
				12.92	17.24
				7.44	14.01
				16.57	23.4
				15.45	23.69
				11.73	15.34
				11.73	17.43
				13.41	19.44
				17.98	26.83
				13.01	21.39
				22.56	31.73
				11.28	18.11
				5.49	20.58
				20.93	23.48
				23.41	36.38
				9.29	19.31
				22.97	29.46
				15.53	18.05
				30	36.12
				9.93	20.36
				13.77	20.58
				24.3	26.56
				13.57	20.75
				9.07	15.37
				4.51	23.69
				12.11	23.13
				9.42	14.01
				18.07	25.28
				13.41	19.31
				7.28	20.36
				7.71	18.07
				24.03	34.55
				13.74	20.18
				12.57	21.53
				12.27	21.98
				9.72	16.57
				18.58	25.54
				5.26	16.27
				11.87	26.23
				16.57	27.13
				11.41	22.29
				9.29	17.8
				25.28	26.18
				19.04	29.87
				8.17	11.77
				13.54	18.05
				10.56	19.87
				8.12	29.9
				13.57	23.53
					27.61
				16.14	24.21
				9.76	16.79
				10.09	15.76
				19.04	28.03

## Sheet: Fig 5
	Panel A					Panel B				Panel D				Panel D							Panel E
	Bin Center	H99	plb1	lac1		H99-GFP	Δlac1-GFP	Δplb1-GFP		H99-GFP	Δlac1-GFP	Δplb1-GFP		H99-GFP	H99-GFP +CN	Δlac1-GFP	Δlac1-GFP +CN	Δplb1-GFP	Δplb1-GFP +CN		H99-GFP	H99-GFP +CN	Δlac1-GFP	Δlac1-GFP +CN	Δplb1-GFP	Δplb1-GFP +CN
	2.5	0	0.00294118	0.00277008		12.5	15	12.5		20	12.5	7.14286		10.685	12.525	10.4988	15.5966	9.75	15.13		10.7966	11.0766	9.4821	15.985	10.23	17.9
	2.6	0.00516796	0	0		12.5	27.7778	5.88235		73.3333	41.6667	6.25		11.352	15.9716	10.2653	18.076	11.4825	12.09		16.12	17.6136	12.1814	19.362	9.738	13.1
	2.7	0	0	0		13.3333	20	21.4286		0	7.14286	40		11.6091	14.6625	13.5675	18.3066	11.4545	14.19		9.042		11.1577	28.86	11.1366	16.0966
	2.8	0.0180879	0.0117647	0		12.5	44.4444	11.7647		81.8182	50	35.2941		10.7636	16.208	11.472	16.975	9.986	12.805		16.445	19.6233	9.1075	18.1175	9.6863	18.3233
	2.9	0.00516796	0.00882353	0.00277008		11.7647	16.6667			58.3333	47.0588			10.7523	14.205	11.606	12.0566				9.956	13.8043	9.4144	23.6362
	3	0.0129199	0.00588235	0.00277008		10.5263				0				10.2988	12.243						10.1256
	3.1	0.0129199	0	0.00831025		12.5				37.5				10.7	15.9						13.038	15.485
	3.2	0.0129199	0.00588235	0.00831025		11.7647				25				9.5553	12.19						12.0641	14.135
	3.3	0.0206718	0.00882353	0.0193906
	3.4	0.0232558	0.0117647	0.0138504		14.2857	89.4737	71.4286		6.66667	81.25	57.1429		11.2572	15.74	8.495	17.3677	10.39	18.56		9.84643	23.68	9.57667	24.5669	11.6267	26.995
	3.5	0.0180879	0.00588235	0.00831025		13.3333	55.5556	66.6667		73.3333	93.3333	100		10.702	15.682	11.63	17.099	12.7167	20.3658		10.635	17.2991	9.84	25.5257		26.8617
	3.6	0.0284238	0.0117647	0.0221607		13.3333	88.2353	75		0	100	100		9.84077	10.385	12.705	20.0313	14.166	19.8087		8.66313			25.0247		26.4764
	3.7	0.0542636	0.00588235	0.00831025		13.3333	78.5714	55.5556		35.2941	100	100		9.8493	14.1	7.16	16.4836	10.3475	21.175		8.73	16.495		23.8859		25.7842
	3.8	0.0335917	0.0176471	0.033241		11.7647	75	28.5714			93.3333			8.79813	14.32	10.668	18.606	11.285	20.4125				13.22	29.3393
	3.9	0.0335917	0.0176471	0.0138504		12.5	68.4211	73.3333						9.87929	11.255	10.46	18.3192	8.7875	19.2182
	4	0.0542636	0.00882353	0.0138504		14.2857	66.6667	80						10.924	17.8233	12.1183	20.1725	10.13	22.195
	4.1	0.0516796	0.0205882	0.033241		22.2222	44.4444	61.1111						12.772	21.995	11.386	14.6412	10.1257	20.0427
	4.2	0.0361757	0.0352941	0.0360111
	4.3	0.0413437	0.0264706	0.033241
	4.4	0.0361757	0.0235294	0.0193906
	4.5	0.0439276	0.05	0.0249307
	4.6	0.0361757	0.0382353	0.0304709
	4.7	0.0516796	0.0294118	0.0304709
	4.8	0.0439276	0.05	0.0166205
	4.9	0.0206718	0.0352941	0.033241
	5	0.0490956	0.0647059	0.0609418
	5.1	0.0387597	0.0823529	0.033241
	5.2	0.0310078	0.0529412	0.0360111
	5.3	0.0310078	0.0529412	0.0443213
	5.4	0.0310078	0.0352941	0.0470914
	5.5	0.0180879	0.0294118	0.0277008
	5.6	0.0284238	0.0294118	0.0360111
	5.7	0.0103359	0.0264706	0.0443213
	5.8	0.0155039	0.0323529	0.033241
	5.9	0.0180879	0.0264706	0.00831025
	6	0.0103359	0.0235294	0.0138504
	6.1	0.00258398	0.0205882	0.0277008
	6.2	0.00775194	0.0235294	0.0360111
	6.3	0.00258398	0.0117647	0.0166205
	6.4	0	0.0117647	0.0110803
	6.5	0.00775194	0.00588235	0.0249307
	6.6	0	0.00882353	0.00831025
	6.7	0	0.0147059	0.0221607
	6.8	0	0.00588235	0.00831025
	6.9	0	0	0.0110803
	7	0.00258398	0	0.00831025
	7.1	0	0	0
	7.2	0	0.00294118	0.0110803
	7.3	0	0	0
	7.4	0	0	0.00554017
	7.5	0	0	0
	7.6	0	0	0
	7.7	0	0	0.00277008
	7.8	0	0	0.00277008
	7.9	0	0.00294118	0.00277008
	8	0	0	0
	8.1	0	0	0
	8.2	0	0.00294118	0

## Sheet: Fig 6
	Panel B			mCherry tissue invasion	GFP tissue invasion
			GFP within vasculature	0	12
			mCherry within vasculature	7	0
	Panel K			No somite dissemination	Somite dissemination
			PBS	68	32
			Clodronate	32	68
	Panel L		No phagocyte recruitment	23
			Macrophage	7
			Macrophage and Neutrophils	1
	Panel M		No phagocyte recruitment	47
			Macrophage	17
			Neutrophil	1
			Macrophage and Neutrophils	5

## Sheet: Fig 7
	Panel C
						Panel D
	Non-Infected fish	Non-infected vessel within infected fish	Cryptococcal mass			DMSO	10uM GI254023X
	1.38593		1.83963			0	0.2
	1.53166		1.55953			0.2	0.5
						0	0.333333
	1.83869	0.684211	0.693175			0.2	0.555556
	1.18106	0.677531	0.769286			0.4	0.7
						0.166667	0
	0.945735	0.558505	0.505164			0.142857	0.857143
	0.955823	0.716056	0.512128
	1.63117	0.65386	0.502063
	1.47054	0.580556	0.750369
		0.2959
		0.122574
		0.434751	0.576932
		0.485151	0.543709
		0.673851	0.387825
		0.506903	0.359343
			0.547573
			0.478375

## Sheet: S Fig 1
		Injected cryptococcal cells
	Final outcome	GFP cryptococcal cells	mCherry cryptococcal cell
	GFP	5	2
		3	1
		10	3
		15	16
		19	29
		16	10
		19	6
		22	15
	Mixed	34	14
		9	4
		28	19
		20	24
		47	16
		26	28
	mCherry	19	9

## Sheet: S Fig 2
	Panel A			Panel B			Panel D					Panel D
	GCS	Δgcs1		GCS	Δgcs1		GSC	GCS +CN	Δgcs1	Δgcs1 +CN		GSC	GCS +CN	Δgcs1	Δgcs1 +CN
	20	0		23.0769	38.4615		14.3393		13.775	23.7533		17.65	25.0666	11.4025	21.742
	7.14286	50		64.2857	25		11.9163	16.8162	12.493	21.41		14.738	23.4089	18.6316	26.06
	13.3333	6.25		45.4545	25		14.244	26.63	12.5184	13.695		14.72	18.896	18.6316	26.06
	0	40		83.3333	7.69231		15.1983	18.06	11.6023			11.49	21.823	11.6266
	5.88235			20	23.0769		13.3285	17.566	13.0737	28.02		17.4633	29.7	13.159	19.13
	15.3846	26.3158			38.4615		16.39	19.8464	11.5809	15.38		14.7275	15.8166	14.6837	19.944
	18.75	77.7778			18.75			19.753	13.6407	17.4966		15.3017	24.2233	13.0507	20.5466
		100		42.8571	38.4615		12.47	19.49	11.599	20.785				15.047	17.798
		40		66.6667	17.6471		8.9875	19.9957				14.8862	24.76	11.1714	20.0866
	23.5294	63.6364			7.69231		11.14	16.7	11.4653			10.6571	17.305	15.4441	43.81
		41.6667							10.7442			12.3817	21.4625
							12.775	14.55	11.17	12.42		11.5492	21.91	11.8225	17.3775
							11.8741	16.61	10.8588	15.97		20.0033	21.8314	11.1841	24.06
	0	6.66667		13.3333	50		13.1066	17.5033	11.5144	18.02		10.2092		11.6155	16.8562
	0	5.55556		46.1538	14.2857		10.8605	17.9	12.9175	12.275		12.5658	12.26	14.612	22.8628
	5.88235	40		25	47.0588		11.9845		12.239			12.403	19.8116	12.2742	28.4025
	5.55556	5.55556		18.75	41.1765		11.6737	18.11	11.2125	14.53				12.7	19.945
	5.26316	0		82.3529	22.2222		11.6737	18.9	12.1293	13.385		15.5966	21.1333	10.8046
	11.1111	5.88235		0	12.5		11.2082	14.75				21.07	25.206	13.19	20.127
		11.1111		7.69231			13.5216	18.9875	12.514	13.75		12.7	25.995
	0	5.55556			7.14286		12.3882	17.48	10.3446	13.14		14.2755	26.5025	7.767	10.05
	5.88235	25		37.5	76.9231				12.6511			15.7427	17.3033	9.6175	11.25
	11.1111	5.55556					12.7417		10.9043	13.755		14.2925	23.765	11.9566
							12.7283		10.8576	16.8633		16.6086	19.308	8.9437	17.684
							15.2831		14.0969
							12.8947	15.66	11.1647
	6.25	0		66.6667	23.0769		10.1138	14.21	14.2086	17.15
	6.25	0		38.4615	5.88235		12.5112
	0						11.4741	19.43
				22.2222			12.875
				30.7692	0
	11.1111	0		21.4286
	18.75	11.7647		20
	0	5.88235		41.6667	38.4615
	0	0		0
	6.25	5.55556
		0

## Sheet: S Fig 3
	Panel A			Panel B			Panel D					Panel D
	Smt1	Δsmt1		Smt1	Δsmt1		Smt1	Smt1 +CN	Δsmt1	Δsmt1 +CN		Smt1	Smt1 +CN	Δsmt1	Δsmt1 +CN
	9.09091	5.26316		50	53.3333		14.047	26.35	10.84			12.73	19.7275	12.126	19.6
	58.3333	58.8235		80	50		13.004	18.0542	13.1824	23.212		19.8625	20.72	15.14	20.7428
	11.7647			11.7647	66.6667		13.156	18.6	12.4236	26.18		15.59	21.617	18.76	19.9983
	0	15.3846			38.8889		11.5075		12.0975	34.45				17.081	23.511
	25	14.2857			64.7059		12.3133	21.1975	12.2113	16.23		17.0577
	31.25	6.25		92.3077	68.75		13.9318	23.992	12.9166	19.015		16.0282		21.7163	27.7937
	6.25	25		78.5714	70		13.3606	45.81	11.682	20.65		16.432	19.452	11.182	17.4444
	28.5714			66.6667	50		13.983	26.2375				17.9	23.7142	16.04	16.8246
	9.09091	21.0526		42.8571	37.5		12.222	14.51	14.124	19.618		13.0775	16.9314	13.02	21.34
				76.9231					14.3475	17.335		15.732	20.6214	14.5942	13.03
							11.882	15.2	12.4615	15.7725		11.0547		10.4937	24.0816
							11.71	18.3933	15.8512			9.575		14.8066	20.0877
							11.333		13.105	12.8		17.02	23.108
	6.25	33.3333		0	42.1053		11.4175		13.308	21.82		17.6266	22.08	12.92	21.2966
	16.6667	11.1111		0	64.2857		12.134	16.05	10.9331	18.66		11.3233	30.48	11.1328	15.9133
	0	23.5294		50	86.6667		14.1407	17.6966				17.1216	21.0688	11.3286	19.7942
	0	0		50	20		11.7122		12.13	17.43		15.0266	21.1625	12.305	23.0766
	11.7647			63.6364			11.3616		12.8781			12.796	21.07	8.645	16.005
	18.75	5.88235		58.3333	4.54545		12.3464		11.9652					12.1975
	0	12.5		0	42.8571		14.8241	17.9066	13.0526					12.469	35.64
	0	5.88235		0	50		12.0292		12.7143
	0			33.3333			11.385	20.1666	12.8335
							12.6994		12.2317
							13.5246	14.885	12.8747
							13.6813
							13.2529	16.8
	20	16.6667		25	33.3333		13.1593	17.5567
	6.66667	0		14.2857	30		13.1267	20.6066
	15.7895	0
	0	6.25		50
	13.3333	0		57.1429	50
		0			23.0769
	6.25	0			12.5
	5.55556	0		50	0
	16.6667				8.33333
	20

[truncated: 1 more sheets: S Fig 4]
